# Supplementary material for: The Determinants of Coexisting Anemia and Undernutrition Among Pregnant Women in Southern Ethiopia: A Multi-Level Analysis
Source: Healthcare (Basel). 2025 Jun 23;13(13):1495. doi: 10.3390/healthcare13131495 (PMC12249147; doi:10.3390/healthcare13131495)
Supplement: Supplementary file 1 [file healthcare-13-01495-s001.zip]

Archive with 3 entries (3 files):
- S1 File.pdf
- S2 File.pdf
- S3 File.xlsx
